# Supplementary material for: Evaluating the One-Year Impact of School e-Cigarette Use Interventions among Current Youth e-Cigarette Users in the COMPASS Study, 2017/18–2018/19
Source: Int J Environ Res Public Health. 2023 Jul 13;20(14):6353. doi: 10.3390/ijerph20146353 (PMC10379233; doi:10.3390/ijerph20146353)
Supplement: Supplementary file 1 [file ijerph-20-06353-s001.zip]

Archive with 1 entries (1 files):
- ijerph-2421988-supplementary.pdf
